# Supplementary material for: Empowering Health Care Education Through Learning Analytics: In-depth Scoping Review
Source: J Med Internet Res. 2023 May 17;25:e41671. doi: 10.2196/41671 (PMC10233437; doi:10.2196/41671)
Supplement: Multimedia Appendix 1 [file jmir_v25i1e41671_app1.xlsx]

## Sheet: Table S1
Digital education platforms synonyms
online assessment platform
adaptive learning platform
computer-based learning environment
computer-mediated learning environments
digital education platform
e-learning management systems
e-learning portal
intelligent/smart tutoring system
learning content management system
learning dashboard
learning environment
learning management software
learning management system; LMS
medical school learning platform
online learning platform/environment
online radiograph presentation platform
software-based knowledge competition
virtual learning environment
web-based study platform

## Sheet: Table S2
Paper	Year of publication	Study location	Study population	Subject area	Digital learning platform
Ahmad Uzir, 2019 [39]	2019	Australia	students	health science	Moodle
Alexander, 2019 [67]	2019	United Kingdom	students	physiotherapy	Moodle
Alvarez-Mendez, 2020 [82]	2020	Spain	students	podiatry	Moodle
Berman, 2018 [41]	2018	United States, Canada	students	paediatrics, internal medicine, family medicine	CASUS
Blakemore, 2020 [84]	2020	United Kingdom	patients, caregivers, students, healthcare professionals	unspecified	FutureLearn
Brands, 2021 [81]	2021	Unspecified	healthcare professionals	dietetics, general practitioner, nursing, paediatrics, widwifery, nutrition, others	Moodle
Broadbent, 2016 [36]	2016	Australia	students	health psychology	unspecified
Burbano, 2020 [71]	2020	Colombia	students, residents	periodontology	Smilernig app
Chan, 2021 [85]	2021	Hong Kong	students	dentistry	Moodle
Chan, 2021 [56]	2021	Hong Kong	students	dentistry	Moodle
Choi-Lundberg, 2016 [47]	2016	Australia	students	medicine	Blackboard and Desire2Learn
Cirigliano, 2020 [65]	2020	United States	students	medicine	Aquifer
Colthorpe, 2015 [24]	2015	Australia	students	physiotherapy, speech pathology	Blackboard
Corrias, 2015 [46]	2015	Singapore	students	biomedical engineering	unspecified
de Leng, 2020 [60]	2020	Germany	students	medicine	Vquest
Doleck, 2014 [27]	2014	Canada	students	medicine, dentistry	BioWorld
Doleck, 2015 [28]	2015	Canada	students	medicine, dentistry	BioWorld
Doleck, 2016 [42]	2016	Canada	students	medicine, dentistry	BioWorld
Gamulin, 2016 [44]	2016	Croatia	students	medicine, organization and informatics	Moodle
Garnett, 2016 [31]	2016	Australia	students	nursing	Moodle
Gilliland, 2017 [57]	2017	United States	students	histology	Echo360
Harrak, 2019 [66]	2019	France	students	medicine, pharmacy	PACES
Hughes, 2020 [25]	2020	Australia	students	nursing	Blackboard
Jan, 2018 [3]	2018	Unspecified	healthcare professionals	health science	Moodle
Judd, 2017 [26]	2017	Australia	students	medicine	MD Connect
Kim, 2019 [80]	2019	Korea	students	medicine	e-MedEdu
King, 2016 [86]	2016	Australia	students	bioengineering	LabTutor
Koh, 2020 [87]	2020	Singapore	students	medicine, surgery	LAMS
Kühbeck, 2019 [55]	2019	Germany	students	pharmacology	McPeer
Lajoie, 2015 [61]	2015	Canada	students	medicine	BioWorld
Linden, 2018 [30]	2018	Australia	students	allied health	Smart Sparrow
Liu, 2017 [29]	2017	United States	students	pharmacology	LeaP
Menon, 2017 [40]	2017	United States	students	medicine	Osmosis
Mohseni, 2020 [45]	2020	Sweden	students	medicine	Hypocampus
Mu, 2019 [53]	2019	United States	residents	dermatology	Website, HTML
Olmos, 2012 [69]	2012	Australia	students	medicine	Equella
Pecaric, 2017 [33]	2017	United States	students, residents, attending physicians	medicine	PHP, Adobe Flash Player
Penteado, 2019 [64]	2019	Brazil	healthcare professionals	pediatric auditory	unspecified
Perumal, 2017 [68]	2017	New Zealand	students	medicine	Moodle
Perumal, 2016 [74]	2017	New Zealand	students	medicine	Moodle
Poitras, 2016 [72]	2016	United States	students	medicine	BioWorld
Poitras, 2016 [34]	2016	United States	students	medicine	MedU
Queiroga, 2021 [78]	2021	Uruguay	students	nursing, information and communication, sciences	Moodle
Roche, 2018 [43]	2018	United States	students	nursing	Kaizen
Saeki Yagi, 2019 [83]	2019	Japan	nurses	nursing	Moodle
Sáiz-Manzanares, 2019 [77]	2019	Spain	students	occupational therapy	Moodle
Saiz-Manzanares, 2020 [58]	2020	Spain	students	nursing, occupational therapy	Moodle
Saiz-Manzanares, 2021 [79]	2021	Spain	students	health science	Moodle
Saqr, 2017 [75]	2017	Saudi Arabia	students	medicine	Moodle
Saqr, 2018 [50]	2018	Saudi Arabia	students	surgery	Moodle
Saqr, 2018 [37]	2018	Saudi Arabia	students	dentistry	Moodle
Saqr, 2018 [49]	2018	Saudi Arabia	students	dentistry	Moodle
Saqr, 2019 [48]	2019	Saudi Arabia	students	medicine	Moodle
Saqr, 2019 [51]	2019	Saudi Arabia	students	medicine	Moodle
Saqr, 2020 [62]	2020	Saudi Arabia	students	medicine	Moodle
Saqr, 2020 [38]	2020	Saudi Arabia	students	medicine	Moodle
Saqr, 2020 [54]	2020	Saudi Arabia	students	medicine	Moodle
Saqr, 2020 [59]	2020	Saudi Arabia	students	dentistry	Moodle
Scott, 2017 [76]	2017	Australia	students	medicine	Blackboard
Tackett, 2021 [35]	2021	United States	students	medicine	Osmosis
Thau, 2021 [52]	2021	United States, Canada	students, postgraduate trainee, faculty	medicine	PHP, Adobe Flash Player
Treasure-Jones, 2018 [32]	2018	United Kingdom	students, tutors	medicine	myPAL
Vázquez, 2018 [73]	2018	Spain	students	histology	Moodle
Vázquez, 2020 [63]	2020	Spain	students	medicine	Moodle
Walldén, 2014 [70]	2014	Finland	students	medicine	Moodle

## Sheet: Table S3
Papers	Static materials	Dynamic materials / multimedia	Discussion forum materials	Assessment materials
Ahmad Uzir, 2019 [39]				practical test
Alexander, 2019 [67]	slide decks, articles	videos, lecture recordings		quiz, feedback
Alvarez-Mendez, 2020 [82]	class notes, slide decks, glossary of terms, image, articles, books, websites	videos	x	quiz
Berman, 2018 [41]		unspecified		MCQ, essay
Blakemore, 2020 [84]	articles	videos	x	MCQ, problem-based learning, assignment, feedback
Brands, 2021 [81]	articles, guidelines	videos	x	drag and drop, fill in the blank, true and false, quiz, feedback
Broadbent, 2016 [36]	unspecified		x
Burbano, 2020 [71]		videos, application software	x	quiz, feedback
Chan, 2021 [85]	class notes	videos	x	quiz, problem-based learning, assignment, feedback
Chan, 2021 [56]		videos		quiz
Choi-Lundberg, 2016 [47]		videos
Cirigliano, 2020 [65]	case descriptions, images, glossary of terms	videos		MCQ, feedback
Colthorpe, 2015 [24]		lecture recordings		practical test
Corrias, 2015 [46]		videos		quiz
de Leng, 2020 [60]	images			MCQ, feedback
Doleck, 2014 [27]	case descriptions, glossary of terms			practical test, feedback
Doleck, 2015 [28]	case descriptions, glossary of terms			practical test, feedback
Doleck, 2016 [42]	case descriptions, glossary of terms			practical test, feedback
Gamulin, 2016 [44]	unspecified	unspecified
Garnett, 2016 [31]		lecture recordings
Gilliland, 2017 [57]		videos
Harrak, 2019 [66]	slide decks	videos		MCQ, feedback
Hughes, 2020 [25]	guidelines	videos		quiz, feedback
Jan, 2018 [3]			x
Judd, 2017 [26]	class notes, websites, books	lecture recordings
Kim, 2019 [80]	case descriptions	videos		quiz, feedback
King, 2016 [86]	class notes, websites	videos	x	quiz, short answer, feedback
Koh, 2020 [87]	unspecified	unspecified	x	MCQ, feedback
Kühbeck, 2019 [55]				MCQ, feedback
Lajoie, 2015 [61]	case descriptions, glossary of terms			practical test, feedback
Linden, 2018 [30]		videos		practical test, feedback
Liu, 2017 [29]	class notes			practical test
Menon, 2017 [40]				MCQ, flashcard
Mohseni, 2020 [45]				practical test
Mu, 2019 [53]				MCQ, feedback
Olmos, 2012 [69]	class notes, slide decks, images, case descriptions	animations, videos		practical test
Pecaric, 2017 [33]		computer program		practical test, feedback
Penteado, 2019 [64]	class notes	videos	x
Perumal, 2017 [68]	case descriptions	animations		MCQ, true and false, matching, free hand drawing, labelling, short answer, feedback
Perumal, 2016 [74]	class notes	videos		MCQ, true and false, matching, free hand drawing, labelling, short answer, feedback
Poitras, 2016 [72]	case descriptions, glossary of terms		x	problem-based learning, feedback
Poitras, 2016 [34]		application software		MCQ, feedback
Queiroga, 2021 [78]	class notes, images	videos		quiz
Roche, 2018 [43]				gamification, feedback
Saeki Yagi, 2019 [83]	unspecified	unspecified	x	quiz, feedback
Sáiz-Manzanares, 2019 [77]	articles, websites, class notes	videos		MCQ, problem-based learning, feedback
Saiz-Manzanares, 2020 [58]	class notes			quiz, practical test, feedback
Saiz-Manzanares, 2021 [79]	unspecified	unspecified		quiz, practical test, feedback
Saqr, 2017 [75]	unspecified		x	quiz
Saqr, 2018 [50]			x
Saqr, 2018 [37]			x
Saqr, 2018 [49]			x
Saqr, 2019 [48]			x
Saqr, 2019 [51]			x
Saqr, 2020 [62]			x
Saqr, 2020 [38]			x
Saqr, 2020 [54]			x
Saqr, 2020 [59]			x
Scott, 2017 [76]	class notes, websites, guidelines	lecture recordings, videos		problem-based learning, practical test, feedback
Tackett, 2021 [35]		videos		MCQ, flashcard
Thau, 2021 [52]		animations		practical test
Treasure-Jones, 2018 [32]		application software		feedback
Vázquez, 2018 [73]	slide decks, class notes		x	quiz, assignment
Vázquez, 2020 [63]	images, websites
Walldén, 2014 [70]	class notes	animations		problem-based learning, feedback

## Sheet: Table S4
Papers	Preprocessed data			Raw data
	Number of connections	Time spent	Forum interactions	Test score	Textual data
Ahmad Uzir, 2019 [39]	multiple content	single content
Alexander, 2019 [67]	multiple content
Alvarez-Mendez, 2020 [82]	multiple content
Berman, 2018 [41]		single content		MCQ	summary statements
Blakemore, 2020 [84]					forum comments
Brands, 2021 [81]
Broadbent, 2016 [36]	multiple content
Burbano, 2020 [71]		multiple content
Chan, 2021 [85]	multiple content
Chan, 2021 [56]	multiple content
Choi-Lundberg, 2016 [47]	single content	aggregated
Cirigliano, 2020 [65]	multiple content	multiple content		MCQ
Colthorpe, 2015 [24]	multiple content				open question response
Corrias, 2015 [46]	single content
de Leng, 2020 [60]					open question response
Doleck, 2014 [27]	multiple content
Doleck, 2015 [28]	single content			e-case
Doleck, 2016 [42]	single content	single content		e-case
Gamulin, 2016 [44]	aggregated
Garnett, 2016 [31]	single content	single content
Gilliland, 2017 [57]	single content	single content
Harrak, 2019 [66]					user-submitted questions
Hughes, 2020 [25]	single content			MCQ, other test	open question response
Jan, 2018 [3]			X		forum comments
Judd, 2017 [26]	multiple content
Kim, 2019 [80]	multiple content
King, 2016 [86]	multiple content	single content			open question response
Koh, 2020 [87]				MCQ
Kühbeck, 2019 [55]	single content	single content		MCQ
Lajoie, 2015 [61]	single content
Linden, 2018 [30]	aggregated
Liu, 2017 [29]	multiple content			MCQ
Menon, 2017 [40]	single content	single content		e-case, flashcards
Mohseni, 2020 [45]	aggregated
Mu, 2019 [53]		single content		e-case
Olmos, 2012 [69]	single content
Pecaric, 2017 [33]	single content	single content
Penteado, 2019 [64]	multiple content		X
Perumal, 2017 [68]	single content	single content		e-case
Perumal, 2016 [74]	aggregated			e-case
Poitras, 2016 [72]	single content			e-case
Poitras, 2016 [34]				e-case	e-case annotations
Queiroga, 2021 [78]	multiple content
Roche, 2018 [43]	single content	single content		MCQ
Saeki Yagi, 2019 [83]	aggregated
Sáiz-Manzanares, 2019 [77]	aggregated			MCQ
Saiz-Manzanares, 2020 [58]	multiple content
Saiz-Manzanares, 2021 [79]	multiple content				open question response
Saqr, 2017 [75]	aggregated	aggregated		unspecified
Saqr, 2018 [50]	single content		X
Saqr, 2018 [37]	multiple content		X
Saqr, 2018 [49]	single content		X
Saqr, 2019 [48]	single content		X
Saqr, 2019 [51]	single content		X
Saqr, 2020 [62]	single content		X
Saqr, 2020 [38]	single content		X
Saqr, 2020 [54]	single content		X
Saqr, 2020 [59]	single content		X
Scott, 2017 [76]	multiple content				open question response
Tackett, 2021 [35]	single content			MCQ, flashcards
Thau, 2021 [52]	aggregated			e-case
Treasure-Jones, 2018 [32]
Vázquez, 2018 [73]	multiple content
Vázquez, 2020 [63]	multiple content
Walldén, 2014 [70]	single content	single content		e-case

## Sheet: Table S5
Papers	Descriptive statistics		Inferential statistics			Data visualization	Machine Learning	Social Network Analysis
	Central tendency	Dispersion	Correlation	Regression	Difference analysis
Ahmad Uzir, 2019 [39]	median				Kruskal-Wallis H test, Mann Whitney U test		unsupervised
Alexander, 2019 [67]	mean	SD
Alvarez-Mendez, 2020 [82]	avg, mean	range, SD	Pearson, Spearman				supervised
Berman, 2018 [41]	mean	SD	Chi-square, Pearson
Blakemore, 2020 [84]	mean	range, SD			t-test
Brands, 2021 [81]	mean
Broadbent, 2016 [36]	mean	SD	Pearson
Burbano, 2020 [71]			Chi-square, Pearson		t-test
Chan, 2021 [85]	mean	range			ANOVA, t-test
Chan, 2021 [56]	mean	SD	Pearson	multivariable linear
Choi-Lundberg, 2016 [47]	mean, median	range, SD	Pearson	multivariable linear	ANOVA, t-test
Cirigliano, 2020 [65]	mean, median	range	Pearson	generalized linear model
Colthorpe, 2015 [24]	avg, mean	range	Pearson		t-test, Mann-Whitney U test	heat map	unsupervised
Corrias, 2015 [46]	avg	range
de Leng, 2020 [60]	mean	SD				heat map
Doleck, 2014 [27]	mean						supervised
Doleck, 2015 [28]	avg	SD				learning path map	supervised
Doleck, 2016 [42]	avg	SD				learning path map
Gamulin, 2016 [44]							supervised
Garnett, 2016 [31]	avg	range
Gilliland, 2017 [57]						heat map
Harrak, 2019 [66]	avg, mean, median	range, SD	Chi-square		Kruskal-Wallis H test, Mann-Whitney U test		both
Hughes, 2020 [25]	avg, mean, median	range, SD	Chi-square, Pearson	multivariate logistic
Jan, 2018 [3]	avg							dynamic, group/network (all)
Judd, 2017 [26]	avg, mean, median	range					unsupervised
Kim, 2019 [80]	avg, median	range
King, 2016 [86]	median	range
Koh, 2020 [87]	avg, mean, median	range, SD			ANOVA
Kühbeck, 2019 [55]	mean, median	range, SD	Pearson	multivariable linear	Steiger’s z-test, t-test, Mann-Whitney U test, Wilcoxon signed-rank test
Lajoie, 2015 [61]	avg	SD					supervised
Linden, 2018 [30]	mean	range			t-test
Liu, 2017 [29]	avg		Spearman	multivariate linear		learning path map
Menon, 2017 [40]	avg, mean	SD	Pearson	multivariate logistic
Mohseni, 2020 [45]	avg, mean				Mann-Whitney U test		supervised
Mu, 2019 [53]	avg, mean	SD	Chi-square, Pearson	generalized linear model, logistic	ANOVA, t-test	heat map
Olmos, 2012 [69]						learning path map
Pecaric, 2017 [33]	avg			multivariable linear		heath map, learning path map
Penteado, 2019 [64]							unsupervised
Perumal, 2017 [68]	avg, mean
Perumal, 2016 [74]	avg, mean
Poitras, 2016 [72]	avg	SD
Poitras, 2016 [34]	avg, mean	range, SD
Queiroga, 2021 [78]	mean, median	range			t-test, Mann–Whitney U test		supervised
Roche, 2018 [43]	avg, mean	SD		multivariable logistic	ANOVA
Saeki Yagi, 2019 [83]	mean		Chi-square		Mann-Whitney U test
Sáiz-Manzanares, 2019 [77]	mean	SD			ANOVA, Mann–Whitney U test, Wilcoxon signed-rank test		unsupervised
Saiz-Manzanares, 2020 [58]	mean	SD			ANOVA		both
Saiz-Manzanares, 2021 [79]	mean	range, SD	Chi-square			heat map	unsupervised
Saqr, 2017 [75]			Pearson	automatic linear model, logistic
Saqr, 2018 [50]	avg, mean	SD	Chi-square, Kendall, Spearman	automatic linear mode, logistic		sociogram		static, individual (all), structure
Saqr, 2018 [37]	mean		Spearman			learning path map	supervised
Saqr, 2018 [49]	avg, mean	range	Chi-square, Pearson, Spearman	multivariable linear, logistic		sociogram		static, individual (all), structure
Saqr, 2019 [48]	avg, mean	range, SD	Spearman			sociogram		static, individual (all), group/network (all)
Saqr, 2019 [51]	avg, mean	range, SD	Spearman			sociogram		static, quantity, position, centrality
Saqr, 2020 [62]	mean	range	Spearman	multivariable linear				dynamic, individual (all), structure, embedding, cohesion
Saqr, 2020 [38]	avg, mean		Spearman	QAP logistic		sociogram		static, individual (all), group/network (all)
Saqr, 2020 [54]	avg, mean	range	Chi-square, Pearson		ANOVA	sociogram	supervised	static, individual (all), group/network (all)
Saqr, 2020 [59]	avg, mean, median	SD	Spearman	multivariable linear		sociogram		static, individual (all), group/network (all)
Scott, 2017 [76]	avg, median	range
Tackett, 2021 [35]	median	range
Thau, 2021 [52]	mean, median	range		multivariate linear, logistic	Kruskal-Wallis H test	heat map
Treasure-Jones, 2018 [32]						learning path map
Vázquez, 2018 [73]	avg
Vázquez, 2020 [63]	mean	SD	Spearman				supervised
Walldén, 2014 [70]	avg		Pearson

## Sheet: Table S6
Paper	Understanding	Optimizing
Ahmad Uzir, 2019 [39]	interactions, relationship with performance
Alexander, 2019 [67]	interactions, relationship with performance
Alvarez-Mendez, 2020 [82]	interactions, relationship with performance
Berman, 2018 [41]	interactions, relationship with performance
Blakemore, 2020 [84]	interactions, relationship with performance
Brands, 2021 [81]	interactions
Broadbent, 2016 [36]	interactions, relationship with performance
Burbano, 2020 [71]	interactions, relationship with performance
Chan, 2021 [85]	interactions, relationship with performance
Chan, 2021 [56]	interactions
Choi-Lundberg, 2016 [47]	interactions, relationship with performance
Cirigliano, 2020 [65]	interactions, relationship with performance
Colthorpe, 2015 [24]	interactions, relationship with performance
Corrias, 2015 [46]	interactions
de Leng, 2020 [60]	interactions
Doleck, 2014 [27]	interactions
Doleck, 2015 [28]	interactions
Doleck, 2016 [42]	interactions
Gamulin, 2016 [44]	interactions, relationship with performance	at-risk intervention
Garnett, 2016 [31]	interactions
Gilliland, 2017 [57]	interactions	adaptive learning
Harrak, 2019 [66]	interactions, relationship with performance	at-risk intervention
Hughes, 2020 [25]	interactions, relationship with performance
Jan, 2018 [3]	interactions
Judd, 2017 [26]	interactions
Kim, 2019 [80]	interactions
King, 2016 [86]	interactions, relationship with performance
Koh, 2020 [87]	interactions
Kühbeck, 2019 [55]	interactions, relationship with performance	at-risk intervention, feedback
Lajoie, 2015 [61]	interactions
Linden, 2018 [30]	interactions, relationship with performance	adaptive learning
Liu, 2017 [29]	interactions, relationship with performance	adaptive learning
Menon, 2017 [40]	interactions, relationship with performance	adaptive learning
Mohseni, 2020 [45]	Interactions
Mu, 2019 [53]	interactions, relationship with performance	feedback
Olmos, 2012 [69]	interactions
Pecaric, 2017 [33]	interactions, relationship with performance	feedback
Penteado, 2019 [64]	interactions, relationship with performance
Perumal, 2017 [68]	interactions, relationship with performance
Perumal, 2016 [74]	interactions
Poitras, 2016 [72]	interactions	at-risk intervention
Poitras, 2016 [34]	interactions, relationship with performance	at-risk intervention, feedback
Queiroga, 2021 [78]	interactions, relationship with performance
Roche, 2018 [43]	interactions, relationship with performance
Saeki Yagi, 2019 [83]	interactions, relationship with performance
Sáiz-Manzanares, 2019 [77]	interactions, relationship with performance	feedback
Saiz-Manzanares, 2020 [58]	interactions, relationship with performance	at-risk intervention, feedback
Saiz-Manzanares, 2021 [79]	interactions, relationship with performance	at-risk intervention
Saqr, 2017 [75]	relationship with performance	at-risk intervention
Saqr, 2018 [50]	interactions, relationship with performance	at-risk intervention
Saqr, 2018 [37]	interactions, relationship with performance	at-risk intervention
Saqr, 2018 [49]	interactions, relationship with performance
Saqr, 2019 [48]	relationship with performance
Saqr, 2019 [51]	relationship with performance
Saqr, 2020 [62]	interactions, relationship with performance
Saqr, 2020 [38]	interactions, relationship with performance	at-risk intervention
Saqr, 2020 [54]	relationship with performance	at-risk intervention
Saqr, 2020 [59]	relationship with performance	at-risk intervention
Scott, 2017 [76]	interactions
Tackett, 2021 [35]	interactions
Thau, 2021 [52]	interactions, relationship with performance
Treasure-Jones, 2018 [32]	interactions
Vázquez, 2018 [73]	interactions
Vázquez, 2020 [63]	relationship with performance
Walldén, 2014 [70]	interactions
